# Supplementary material for: Exploring the Barriers and Motivators to Dietary Adherence among Caregivers of Children with Disorders of Amino Acid Metabolism (AAMDs): A Qualitative Study
Source: Nutrients. 2022 Jun 18;14(12):2535. doi: 10.3390/nu14122535 (PMC9228574; doi:10.3390/nu14122535)
Supplement: Supplementary file 1 [file nutrients-14-02535-s001.zip]

Archive with 1 entries (1 files):
- nutrients-1750657-supplementary.pdf
